# Supplementary material for: The Validity and Reliability of Live Football Match Statistics From Champdas Master Match Analysis System
Source: Front Psychol. 2019 Jun 11;10:1339. doi: 10.3389/fpsyg.2019.01339 (PMC6579823; doi:10.3389/fpsyg.2019.01339)
Supplement: Supplementary file 1 [file Table_1.XLSX]

## Sheet: Table 1
Supplementary Table 1. Frequency of Real Madrid’s events recorded by Operator1 during two data collections.
Real Madrid		Second Data Collection
		Foul	DW	DL	Corner	AS	Goal kick	PG	Free Kick	Goal	Header	Shot	SO	ST	SS	Throw-in	Offside	EAT	Pass	SP	FP	TB	LP	DP	BP	Long	Short	Assist	CP	KP	Cross	BP	BS	Clearance	Interception	TW	TL	AW	AL	YC	KS	Save	Punch	DS	None	Total
First Data Collection	Foul	11																																											0	11
	DW		9																																										3	12
	DL			6																																									0	6
	Corner				11																																								0	11
	AS					4																																							0	4
	Goal kick						3																																						3	6
	PG							35																			8					1													3	47
	Free Kick								13																																				0	13
	Goal									0																																			0	0
	Header										23																																		0	23
	Shot											27																																	0	27
	SO												10																																0	10
	ST													7																															0	7
	SS														9																														1	10
	Throw-in															19																													0	19
	Offside																3																												0	3
	EAT																	87																											1	88
	Pass																		610																										10	620
	SP																			508																									13	521
	FP						1														31			7																					2	41
	TB																					1																							0	1
	LP																						62	16	10																				0	88
	DP																				8		16	212																					1	237
	BP																						11		144																				0	155
	Long							1																		33	4																		0	38
	Short						1	2																		4	476							1											11	495
	Assist																											0																	0	0
	CP																												111																0	111
	KP																													25															0	25
	Cross																														40														0	40
	BP																															1													2	3
	BS																																3												0	3
	Clearance																																	10											0	10
	Interception																																		11										2	13
	TW																										3									16									0	19
	TL																																				16								3	19
	AW																																					12							0	12
	AL																																						15						1	16
	YC																																							2					0	2
	KS																																								0				0	0
	Save																																									2			0	2
	Punch																																										1		0	1
	DS																																											0	0	0
	None	0	0	0	0	0	0	7	0	0	0	0	1	0	0	0	0	0	13	17	1	0	1	0	6	0	8	0	6	0	0	0	0	0	0	0	0	0	0	0	1	0	0	0		61
	Total	11	9	6	11	12	5	45	13	0	23	27	11	7	9	19	3	87	623	525	40	1	90	235	160	37	499	0	117	25	40	2	3	11	11	16	16	12	15	2	1	2	1	0	56	2838
Notes: DW: Dribble Won; DL: Dribble Lost; AS: Attacking Shift; PG: Possession Gained; SO: Shots Off Target; ST: Shot on Target; SS: Shot Saved; EAT: Enter into Attacking Third; SP: Successful Pass; FP: Forward Pass; TB: Through Ball; LP: Lateral Pass; DP: Diagonal Pass; BP: Backward Pass; CP: Consecutive Pass; KP: Key Pass; BP: Blocked Pass; BS: Blocked Shot; TW: Tackle Won; TL: Tackle Lost; AW: …

## Sheet: Table 2
Supplementary Table 2. Frequency of Villarreal’s events recorded by Operator1 during two data collections.
Villarreal		Second Data Collection
		Foul	DW	DL	Corner	AS	Goal kick	PG	Free Kick	Goal	Header	Shot	SO	ST	SS	Throw-in	Offside	EAT	Pass	SP	FP	TB	LP	DP	BP	Long	Short	Assist	CP	KP	Cross	BP	BS	Clearance	Interception	TW	TL	AW	AL	YC	KS	Save	Punch	DS	None	Total
First Data Collection	Foul	11																																											0	11
	DW		8	1																																									2	11
	DL			5																																									1	6
	Corner				0																																								0	0
	AS					1																																							0	1
	Goal kick						12																																						0	12
	PG							47																																					0	47
	Free Kick								14																																				0	14
	Goal									1																																			0	1
	Header										30																																		2	32
	Shot											9																																	0	9
	SO												3																																0	3
	ST													2																															0	2
	SS														3																														0	3
	Throw-in															11																													0	11
	Offside																1																												0	1
	EAT																	47																											7	54
	Pass																		447													1													7	455
	SP																			379																									0	379
	FP																				26			11										1											0	38
	TB																					1																							0	1
	LP																						38	4	10																				1	53
	DP																				9		10	128								1													3	151
	BP																						6		131																				0	137
	Long																									21	1																		0	22
	Short																									2	355																		0	357
	Assist																											0																	0	0
	CP																												66																0	66
	KP																													7															0	7
	Cross																														6														0	6
	BP																		1		1											17													4	23
	BS																																9	1											0	10
	Clearance																															1		35											5	41
	Interception																																	1	7										1	9
	TW																																			13									0	13
	TL																															1					18								2	21
	AW																																					14	1						1	16
	AL																																					1	11						0	12
	YC																																							1					0	1
	KS																																								1				0	1
	Save																																									7			0	7
	Punch																																										5		0	5
	DS																																											0	0	0
	None	0	0	1	0	0	0	0	0	0	4	0	0	0	0	0	0	0	5	0	0	1	1	2	2	0	0	0	0	0	0	3	0	1	1	0	0	0	0	0	0	0	0	0		21
	Total	11	8	7	0	12	12	47	14	1	34	9	3	2	3	11	1	47	453	379	36	2	55	145	143	23	356	0	66	7	6	24	9	39	8	13	18	15	12	1	1	7	5	0	36	2081
Notes: DW: Dribble Won; DL: Dribble Lost; AS: Attacking Shift; PG: Possession Gained; SO: Shots Off Target; ST: Shot on Target; SS: Shot Saved; EAT: Enter into Attacking Third; SP: Successful Pass; FP: Forward Pass; TB: Through Ball; LP: Lateral Pass; DP: Diagonal Pass; BP: Backward Pass; CP: Consecutive Pass; KP: Key Pass; BP: Blocked Pass; BS: Blocked Shot; TW: Tackle Won; TL: Tackle Lost; AW: …

## Sheet: Table 3
Supplementary Table 3. Frequency of Real Madrid’s events recorded by Operator2 during two data collections.
Real Madrid		Second Data Collection
		Foul	DW	DL	Corner	AS	Goal kick	PG	Free Kick	Goal	Header	Shot	SO	ST	SS	Throw-in	Offside	EAT	Pass	SP	FP	TB	LP	DP	BP	Long	Short	Assist	CP	KP	Cross	BP	BS	Clearance	Interception	TW	TL	AW	AL	YC	KS	Save	Punch	DS	None	Total
First Data Collection	Foul	11																																											0	11
	DW		7																																										3	10
	DL		1	3																																									3	7
	Corner				11																																								0	11
	AS					5																																							1	6
	Goal kick						5																																						0	5
	PG			3				39							1															1					1										4	49
	Free Kick								13																																				0	13
	Goal									0																																			0	0
	Header										25																											2							4	31
	Shot											26																																	0	26
	SO												10																																0	10
	ST													7																															0	7
	SS														9																														1	10
	Throw-in															19																													0	19
	Offside																3																												0	3
	EAT																	77																											6	83
	Pass																		611																										10	621
	SP																			512																									9	521
	FP																				34			14																					2	50
	TB																					1																							0	1
	LP																						86	16	14																				2	118
	DP																				15		26	248	1																				2	292
	BP																						10	1	150																				0	161
	Long																									29	8																		0	37
	Short																									5	584																		0	589
	Assist																											0																	0	0
	CP																												107																0	107
	KP																													25															0	25
	Cross																														41														0	41
	BP																															1			1										1	3
	BS																																3												0	3
	Clearance																																	8											0	8
	Interception							2																								1			15										0	18
	TW																																		1	22									2	25
	TL																																				13								2	15
	AW										2																											6							0	8
	AL																																						10						0	10
	YC																																							2					0	2
	KS																																								0				0	0
	Save																																									2			0	2
	Punch																																										1		0	1
	DS																																											0	0	0
	None	1	4	0	0	0	0	6	0	0	1	2	1	0	0	0	0	0	15	15	2	0	2	7	0	0	0	0	5	0	2	1	0	0	0	1	4	2	1	0	1	0	0	0		73
	Total	12	12	6	11	5	5	47	13	0	28	28	11	7	10	19	3	77	626	527	51	1	124	286	165	34	592	0	112	26	43	3	3	8	18	23	17	10	11	2	1	2	1	0	52	3032
Notes: DW: Dribble Won; DL: Dribble Lost; AS: Attacking Shift; PG: Possession Gained; SO: Shots Off Target; ST: Shot on Target; SS: Shot Saved; EAT: Enter into Attacking Third; SP: Successful Pass; FP: Forward Pass; TB: Through Ball; LP: Lateral Pass; DP: Diagonal Pass; BP: Backward Pass; CP: Consecutive Pass; KP: Key Pass; BP: Blocked Pass; BS: Blocked Shot; TW: Tackle Won; TL: Tackle Lost; AW: …

## Sheet: Table 4
Supplementary Table 4. Frequency of Villarreal’s events recorded by Operator2 during two data collections.
Villarreal		Second Data Collection
		Foul	DW	DL	Corner	AS	Goal kick	PG	Free Kick	Goal	Header	Shot	SO	ST	SS	Throw-in	Offside	EAT	Pass	SP	FP	TB	LP	DP	BP	Long	Short	Assist	CP	KP	Cross	BP	BS	Clearance	Interception	TW	TL	AW	AL	YC	KS	Save	Punch	DS	None	Total
First Data Collection	Foul	11																																												11
	DW		7																																										2	9
	DL		2	6																																									2	10
	Corner																																													0
	AS					1																																								1
	Goal kick						12																																							12
	PG							45																												1									1	47
	Free Kick								14																																					14
	Goal									1																																				1
	Header		1								35																											4							2	42
	Shot											8																																		8
	SO												3																																	3
	ST													2																																2
	SS														3																															3
	Throw-in															11																														11
	Offside																1																													1
	EAT																	50																												50
	Pass																		444																										11	455
	SP																			365																									15	380
	FP																				23			15																					4	42
	TB																					2																							0	2
	LP																						34	13	12																				1	60
	DP																				12		12	111	1																				3	139
	BP																						9	2	127																				1	139
	Long																									36	4																		1	41
	Short																									2	402																		10	414
	Assist																											1																	0	1
	CP																												65																0	65
	KP																													7															0	7
	Cross																														6														0	6
	BP																															25			2										3	30
	BS																																9												1	10
	Clearance																																	28	4										1	33
	Interception							1																										1	4	2									2	10
	TW																																		2	9									3	14
	TL																																				17								3	20
	AW										2																											9							0	11
	AL																																						6						1	7
	YC																																							1					0	1
	KS																																												0	0
	Save																																									7			0	7
	Punch																																										5		0	5
	DS																																											0	0	0
	None	0	2	0	0	0	0	3	0	0	2	0	0	0	0	0	0	0	15	17	2	0	2	7	0	0	15	0	0	0	1	0	0	1	1	3	5	0	3	0	0	0	0	0		79
	Total	11	12	6	0	1	12	49	14	1	39	8	3	2	3	11	1	50	459	382	37	2	57	148	140	38	421	1	65	7	7	25	9	30	13	15	22	13	9	1	0	7	5	0	67	2203
Notes: DW: Dribble Won; DL: Dribble Lost; AS: Attacking Shift; PG: Possession Gained; SO: Shots Off Target; ST: Shot on Target; SS: Shot Saved; EAT: Enter into Attacking Third; SP: Successful Pass; FP: Forward Pass; TB: Through Ball; LP: Lateral Pass; DP: Diagonal Pass; BP: Backward Pass; CP: Consecutive Pass; KP: Key Pass; BP: Blocked Pass; BS: Blocked Shot; TW: Tackle Won; TL: Tackle Lost; AW: …
